# Supplementary material for: Unraveling the architecture of major histocompatibility complex class II haplotypes in rhesus macaques
Source: Genome Res. 2024 Nov;34(11):1811–24. doi: 10.1101/gr.278968.124 (PMC11610599; doi:10.1101/gr.278968.124)
Supplement: Supplement 1 [file Supplemental_Material.zip]

Archive with 15 entries (14 files):
- Supplemental_Fig_S1.pdf
- Supplemental_Fig_S2.pdf
- Supplemental_Fig_S3.pdf
- Supplemental_Fig_S4.pdf
- Supplemental_Fig_S5.pdf
- Supplemental_Table_S1.pdf
- Supplemental_Table_S2.pdf
- __MACOSX/
- __MACOSX/._Supplemental_Fig_S1.pdf
- __MACOSX/._Supplemental_Fig_S2.pdf
- __MACOSX/._Supplemental_Fig_S3.pdf
- __MACOSX/._Supplemental_Fig_S4.pdf
- __MACOSX/._Supplemental_Fig_S5.pdf
- __MACOSX/._Supplemental_Table_S1.pdf
- __MACOSX/._Supplemental_Table_S2.pdf
